# Supplementary material for: Evaluation of a National Breast Cancer Screening Program in a Middle-Income Country: The Case of Kazakhstan
Source: Int J Environ Res Public Health. 2026 Apr 19;23(4):532. doi: 10.3390/ijerph23040532 (PMC13116918; doi:10.3390/ijerph23040532)
Supplement: Supplementary file 1 [file ijerph-23-00532-s001.zip]

Archive with 1 entries (1 files):
- ijerph-4209541-supplementary.xlsx
