# Supplementary material for: Evaluation of a National Breast Cancer Screening Program in a Middle-Income Country: The Case of Kazakhstan
Source: Int J Environ Res Public Health. 2026 Apr 19;23(4):532. doi: 10.3390/ijerph23040532 (PMC13116918; doi:10.3390/ijerph23040532)
Supplement: Supplementary file 1 [file ijerph-23-00532-s001.zip › ijerph-4209541-supplementary.xlsx]

## Sheet: Sheet1
Year	Number of new BC cases	Midyear female population	Stages I-II combined	Stage I	Stage II	Number of deaths	Number of women screened	Number of C50, D24, N60 detected at screening	Of them, being followed-up	Number of BC detected at screening	Of them, stages 0-I	Of them, stage II	Of them, stage III	Of them, stage IV	Number of benign neoplasms and bening mammary dysplasia identified upon screening	Mammography cost	Cost of second radiologist's consultation	Domestic General Government Health Expenditure	Cost of breast ultrasound	Cost of targeted mammography	Cost of local Infiltration anesthesia	Cost of biopsy	Oncologist consultation	Cost of histological study
1995	2268	8109986
1996	2262	8013753
1997	2284	7867484	958
1998	2572	7752152	1118
1999	2435	7724118	1030
2000	2615	7705907	1133
2001	2649	7697599	1208
2002	2758	7706664	1319			1405
2003	2741	7752206	1475			1305
2004	3036	7817843	1731			1320
2005	2943	7894511	1795			1371
2006	2971	7987594	1973			1436
2007	3062	8079952	2057			1365
2008	3239	8283489	2261			1335	410438			349								365579
2009	3250	8395864	2312			1364	409918			389								453600
2010	3335	8516002	2471			1421	428498			261								402277
2011	3500	8631732	2568			1377	455745	11832	8208	506	99	304	55	11	11326			520361
2012	3951	8750895	2998			1410	459816	49492	44122	520	141	421	66	5	48972			641980
2013	3863	8875959	2943			1375	379903	45695	42758	530	132	390	88	6	45165			664900
2014	4142	9003150	3933			1346	386112	45077	43455	637	201	438	54	7	44440			846410
2015	4397	9128098	3483			1386	408824	96702	85040	683	230	490	40	5	96019			784937
2016	4653	9249736	3817			1282	389352	100689	85891	830	350	496	41	8	99859			958330
2017	4393	9307887	3677	1001	2676	1243	420560	105962	83140	816	328	520	32	6	105146			1.02921e+06
2018	4648	9424205	4031	1441	2590	1252	754465	172676	95169	1514	738	813	56	18	171162	2332	305.4	1.05977e+06	1379	2016.4	1330.5	8644.4	695	2424
2019	4896	9540008	4255	1553	2702	1134	870202	165230	107198	2072	796	867	64	25	163158	2943	305.4	1161718	1379	2016.4	1330.5	8644.4	695	2424
2020	4272	9658399	3599	1261	2338	1109	744972	150371	73414	948	521	502	38	11	149423	3691.5	524	1.74475e+06	2166.6	3186.4	1807.6	13146.4	1247.5	3330.3
2021	4933	9719153	4172	1472	2700	1195	787619	186334	85884	1385	671	668	52	11	184949	3772	684	2.15249e+06	2529	3875.2	2002	14571.2	1567	4041
2022	5101	10119106	4395	1686	2709	1060	808503	250517	95660	1478	788	722	46	14	249039	4564	915	2.38901e+06	3037	4845.4	2273.7	16573.7	2016	5031.5
2023	5426	10119106	4794	1944	2850	1056	918464	172123	118586	2162	1009	840	15	11	169961	5676	1184.6	2989764	3615	5953.2	2581.5	18855.6	2527	6151
2024	5577	10372562	4939	2081	2858	1033	937205	168199	141067	1892	1085	805	28	4	166307	6944	2627.5	3.4084e+06	3748.2	6204.5	2653.4	19377.5	4350.4	6415.1
2025	5662	10468756	5069	2144	2925	1030	959830	157895	129826	1836	1050	771	11	4	156059	7234	2738.7	3.82704e+06	3873.3	6440.4	2721	19867.2	4526	6663

## Sheet: Sheet2
Identified upon medical examination	Of them, stage I-II
329						469	99	21.1087	304	64.8188	55	11.7271	11	2.34542
307						633	141	22.2749	421	66.5087	66	10.4265	5	0.789889
288						616	132	21.4286	390	63.3117	88	14.2857	6	0.974026
255						700	201	28.7143	438	62.5714	54	7.71429	7	1
328						765	230	30.0654	490	64.0523	40	5.22876	5	0.653595
328						895	350	39.1061	496	55.419	41	4.58101	8	0.893855
668						886	328	37.0203	520	58.6907	32	3.61174	6	0.677201
683						1625	738	45.4154	813	50.0308	56	3.44615	18	1.10769
781						1752	796	45.4338	867	49.4863	64	3.65297	25	1.42694
804	551					1072	521	48.6007	502	46.8284	38	3.54478	11	1.02612
900	587					1402	671	47.8602	668	47.6462	52	3.70899	11	0.784593
990	794					1570	788	50.1911	722	45.9873	46	2.92994	14	0.89172
933	760					1875	1009	53.8133	840	44.8	15	0.8	11	0.586667
760	627					1922	1085	56.4516	805	41.8835	28	1.45682	4	0.208117
650	539					1796	1047	58.2962	723	40.2561	22	1.22494	4	0.222717
892	780
937	745
841	684
976	843
1368	1251
761	666
635	550
709	612
478	428
2735	2342
2822	2474
3072	2636
2708	2391
2350	2127
